# Supplementary material for: Metabolomic fingerprinting based on network analysis of volatile aroma compounds during the forced aging of Huangjiu: Effects of dissolved oxygen and temperature
Source: Front Nutr. 2023 Jan 16;10:1114880. doi: 10.3389/fnut.2023.1114880 (PMC9884831; doi:10.3389/fnut.2023.1114880)
Supplement: Supplementary file 1 [file Table_1.xlsx]

## Sheet: HS-SPME-GC-MS
The extraction of 149 features from the raw SPME-GC/MS data of Huangjiu metabolomics with all 140 samples at four temperature and three oxygen regimes (Note: The following peaks were ranked in decreasing order of their correlation with p-value)
featureidx	name	mzmed	rtmed	pvalue	5O2.mean	3O2.mean	1O2.mean	50℃.mean	40℃.mean	30℃.mean	20℃.mean	5O2.SD	3O2.SD	1O2.SD	50℃.SD	40℃.SD	30℃.SD	20℃.SD	5O2.1.1	5O2.2.1	5O2.1.2	5O2.2.2	5O2.1.3	5O2.2.3	5O2.1.4	5O2.2.4	5O2.1.5	5O2.2.5	5O2.1.6	5O2.2.6	5O2.1.7	5O2.2.7	5O2.1.8	5O2.2.8	5O2.1.9	5O2.2.9	5O2.1.10	5O2.2.10	3O2.1.1	3O2.1.10	3O2.1.2	3O2.1.3	3O2.1.4	3O2.1.5	3O2.1.6	3O2.1.7	3O2.1.8	3O2.1.9	3O2.2.1
1	M43T9	43.1413	8.78962	9.1109e-22	193168	191447	27096.4	44488.7	51557.9	54578.5	55464	31989.6	39651.6	10336.8	9770.78	13716.1	9056.7	8038.15	201441	262177	205800	170965	246162	248793	170136	197447	200925	202089	214014	166104	186729	187356	170187	184716	145673	193794	166038	142819	203135	183322	221363	206918	210552	324283	197052	170876	176587	155733	223544
2	M58T12	58.1145	11.5174	9.90188e-22	27585.2	26520	6366.34	9731.1	11475.1	13416.1	14220.3	4333.58	2944.81	2841.19	3145.28	2987.98	2176.86	2959.25	25574.2	38282.8	33675.2	29052.9	26985.9	31667	26441.5	32053	30387.8	30653.7	26687.4	27148.2	24650.7	25752.9	21600.6	25476.2	24055.8	28626.5	22431.9	20499.3	22652.8	22258.8	27053.4	25945.6	28640.7	26310	24698.6	25776.9	29600.6	24329.1	29237.8
3	M122T29	122.1	28.6746	1.91823e-21	440321	472504	1.71314e+06	1.01859e+06	981263	922879	941603	34676.3	35927.1	624076	180162	172455	172101	168965	429499	400721	404714	422524	426499	417432	416893	426235	428420	390476	406037	451444	437105	475352	490095	447275	446811	470958	505804	512133	435485	482563	438548	455907	443851	432162	482834	508046	510494	513961	441673
4	M65T29	65.1001	28.6745	2.69374e-21	232097	252551	727551	483123	472770	450774	453274	16323.4	16045.9	119902	70050.4	77899.4	73659.9	81396.3	228173	220436	217454	217106	228000	224686	219742	223076	225157	206181	216612	233070	234190	249790	257847	234977	232035	246371	267938	259091	236191	259206	241127	248225	242039	242987	256047	267731	270669	277894	240583
5	M53T12	53.1024	11.5359	2.71148e-21	31360.1	30693	6977.99	9741.45	11882.5	14104.1	14790.4	4720.56	3647.56	3347.1	3204.09	3208.85	2733.75	3631.99	29087	42712	37494	32972.3	31656.4	36333.2	29773.6	36971	34818.5	33773.5	30187	31613.6	27725.8	28715.6	25660.4	29365.1	27130.5	32183.9	25543.7	23484.7	28452.1	25264.5	32288.4	31491.5	33773.3	28026.7	28218.8	29844.6	34283.9	26791	35425.5
6	M92T29	92.1	28.6745	2.79564e-21	781173	828992	3.89016e+06	2.01305e+06	1.91454e+06	1.78363e+06	1.84128e+06	68714.3	71399.7	3.17594e+06	421180	360799	376905	340548	755204	683819	705507	766758	742107	726996	743063	759363	761250	695233	714666	813695	765142	846419	868518	797338	804935	841209	893973	938258	761363	836498	753999	788282	767450	727713	850228	901086	899327	888849	764843
7	M44T12	44.0966	11.5435	2.84748e-21	46125	42380.2	14810.5	17941	20362.2	21215.7	23966.4	7167.36	6104.2	5345.64	3340.98	3764.84	3051.99	3831.38	41747.2	60372.2	54408.3	46478.8	47066	58109.3	42744.6	51440.3	52590.7	50869.8	48555.4	46560.9	40061.1	43112.5	36392.6	45583.2	39662.4	45761.7	38783.9	32199.8	37033.6	38912.5	43119.8	42326.2	45320.1	58158.1	37954.6	40563	43795.5	38062.3	48800.5
8	M91T29	91.1	28.6746	3.57947e-21	1.31066e+06	1.37227e+06	7.9062e+06	3.66155e+06	3.44656e+06	3.1861e+06	3.33099e+06	127504	134480	9.10877e+06	876568	693618	746104	639988	1.26019e+06	1.11145e+06	1.16467e+06	1.31089e+06	1.22833e+06	1.2008e+06	1.24748e+06	1.28171e+06	1.27671e+06	1.169e+06	1.19217e+06	1.38658e+06	1.26471e+06	1.4249e+06	1.45447e+06	1.34505e+06	1.36169e+06	1.41858e+06	1.49341e+06	1.62045e+06	1.24681e+06	1.37305e+06	1.22396e+06	1.2855e+06	1.25232e+06	1.1634e+06	1.41619e+06	1.50786e+06	1.4971e+06	1.45099e+06	1.24536e+06
9	M42T9	42.1144	8.79831	3.66511e-21	121109	116965	15409.7	23543.9	27804.2	31878.9	31691.4	22650	17361.9	7615.67	5937.06	7476.12	6839.93	5486.84	117293	167673	129594	108988	159218	164864	104161	125844	131501	126490	135651	104248	112717	116880	100148	114968	92100.9	121569	103487	84790.6	123989	112623	135615	131940	134338	141046	113421	109734	115382	98298.9	144558
10	M39T9	39.1052	8.80415	8.82056e-21	31349.1	32920.7	4607.07	7974.91	9394.38	10106.7	10284.5	4601.88	5103.13	2557.36	2459.18	2069.43	1804.87	2013.18	29221.6	44196.6	34945.3	29398.5	36703.8	35928.8	27678.2	35214	33896.7	34073.7	31479.6	27118.6	31216.3	28846.1	27874.6	28081.9	27540.7	31852.1	26872.9	24842.4	30892.1	28816.7	33243.2	33591.1	36150.4	50104.7	31283.5	31552.4	36760.6	30339.4	35628.4
11	M74T9	74.1094	8.80252	8.84591e-21	17029.5	19109.3	3173.71	5183.39	6290.37	6795.21	7019.64	2663.24	2593.64	1817.62	1558.97	1385.72	1394.05	1521.78	18261.4	24893.9	19540.5	15179.9	19308.9	17424.7	14592.9	19223.5	18198.7	18060.9	16298	13160.6	18385.7	15526.6	16384.8	14934.1	14938.6	17433.2	14965.6	13877.2	17753.6	17090.4	18734	18419.5	20076.4	28128.1	18367.8	18453.3	21534	18580.1	20798.9
12	M41T9	41.1158	8.79605	9.50571e-21	136381	133820	18114.2	24381.3	30036.9	32412.2	33646.2	24980	26024.4	8431.5	6171.77	8683.55	5534.01	5347.44	134101	189367	146503	122254	177883	183044	118283	141556	148002	140409	152215	118521	127798	130624	114698	129078	102776	137460	117078	95974.5	139401	126464	152446	146674	150800	214260	128440	122728	128526	111460	160345
13	M69T12	69.1128	11.5451	1.14763e-20	50794.2	48215	10722.4	13783.6	16463.2	19577.4	20935.6	8015.12	6464.53	4708.3	4579.15	4667.55	4302.49	4960.27	45944.6	67110.6	59378.7	52087.4	52278	63109.3	47304.3	59414.6	58502.1	54232.4	52063.8	52699.4	42843	47344.7	40199.9	48047.9	42705.5	51893.4	42168.4	36556.2	45965.4	41429.7	51955.5	51237.7	55580.3	42505.2	43543.6	46175.7	51604.8	41764.1	58325.7
14	M57T12	57.1621	11.5123	1.56499e-20	336580	318115	115334	130415	154371	172755	189430	35315.3	30750.2	38054.1	42568.4	43231.4	24429.4	32498.1	363509	416110	382699	342678	339317	377005	333353	359585	344136	342814	331631	344068	301402	328143	298672	333041	277146	349548	284376	282358	326575	281094	372002	332889	338557	274782	344373	294996	299857	265863	369742
15	M71T12	71.1181	11.5316	1.74724e-20	52405.8	49810.5	10889.4	13822.3	16430.7	19645.4	20694.6	8440.99	7139.7	4813.54	4793.14	4984.48	5558.55	4434.65	46659.7	69261.7	60407.1	54555.3	53955.9	65553.3	48714.2	60130.1	60048.9	59328.4	52811.1	53684.3	45762.4	48171.3	40726.2	51594.3	43231.8	53708.3	42530.4	37280.9	48044.5	42810.2	54139.1	51479.9	57577.5	43566.6	43838.6	47238.2	52115	42201	61901.7
16	M56T12	56.1336	11.5057	2.84026e-20	264282	250497	91056.5	94824.8	112728	127455	139661	30540.9	25998.1	22242	30388.5	32164.5	18556.8	23940	285642	335620	303644	269091	269985	301513	260389	283599	271867	268501	260020	268628	235646	255725	232148	258322	215436	273488	219553	216824	261095	220000	297800	264127	271286	215569	269075	230503	235572	210208	295279
17	M39T12	39.1064	11.5285	2.86421e-20	181677	171441	48257.8	52972.5	63682.4	72757	80237.4	24812.5	19079	15554.1	17038	20266.7	12862	16359.8	195159	241302	213927	180705	192875	214614	177121	193689	191222	185037	183236	180937	160059	172615	157897	175940	144012	184467	150656	138061	177419	153253	204637	186656	187833	161463	177301	157530	161877	144117	209400
18	M43T12	43.1737	11.537	3.97495e-20	302069	286046	112719	121114	142242	156774	170914	29820.2	27394.7	29428.9	34713.2	37469.8	21911.9	28433	321616	369125	342995	304636	303064	335041	298098	321578	310689	311773	299934	305875	277519	293403	270183	301236	253250	311620	259250	250491	294344	261091	333944	297381	305469	235819	307743	267320	271776	244926	334276
19	M38T12	38.1096	11.5364	4.46406e-20	11571.5	12105.7	3827.34	5462.52	6664.75	8038.81	8350.08	1973.77	1498.45	1936.36	1789.33	1591.19	1521.24	2048.01	16091.1	16411.6	13782.9	11265.9	10789.6	10871.4	10673.6	13571.3	12336.7	11970.5	10131.6	10416.1	10711.1	10187.2	10697.7	10319	10299.8	11838.2	9790.84	9274.69	11248.1	9263.55	12398.7	12173.8	12641.2	10706	11446.5	11932.2	13712.9	9487.16	13795.5
20	M40T12	40.1146	11.5358	4.51883e-20	39109.4	36458.2	13853.8	15057.1	17036	19005.6	20722.2	6190.96	4769.57	4773.71	4235.08	3305.6	3239.57	3929.22	34760.7	49728.2	49726.2	39736.9	39684.8	48211.7	35638.1	45672.4	45484.2	42711.8	39337.8	39095.1	33354.8	36360.9	31314.2	37032	34920.7	39199.6	31863.3	28354.4	34722	32153.2	39209.3	38330.5	40705.4	31995.3	32328	35565.3	39529.2	32635.4	43994.4
21	M47T6	47.1085	5.90501	5.68464e-20	137741	152695	10380.9	25526.6	29635.4	32216.8	26758	23040.9	84578.7	6491.28	14433	25852.1	17484	18430.5	127935	173008	155249	110382	169617	175214	132212	130373	142089	163434	156681	114382	156284	127028	119905	140650	119169	129965	118840	92404.3	137707	147474	164534	163116	172935	500219	118738	114438	124245	137626	155812
22	M42T12	42.14	11.5374	6.90684e-20	350165	329858	134771	142851	167601	184262	201241	33041.9	31641.9	34976.8	42204.1	44470.5	26150.1	34611.8	372520	422857	395704	355221	348833	386141	346832	372313	360945	358608	347555	355949	319260	342013	313852	348802	296789	363082	302342	293685	336024	300489	381315	341717	351121	260861	358955	311076	316566	283384	381716
23	M51T29	51.0996	28.6745	9.03219e-20	89691.9	99028.1	210073	157495	157766	153701	151526	5525.43	5566.84	37114.3	17855.6	24406.7	21507.2	28424	89375.8	91910.3	87554.1	81561	91383.3	90186.5	84983.5	85955.6	87041.7	79108	85381.1	86789.4	92146.7	95088.1	98253.4	89779.4	87623.5	93391.3	103121	93205	93705	103526	97850.9	100012	97777.5	102246	99493.1	102850	105043	111210	97431.1
24	M41T12	41.1282	11.5254	1.02172e-19	419751	394369	167552	175281	204663	224624	247340	39349	35001.6	41665.2	53894.2	56095.8	32881.7	43428.5	451495	503304	470965	429660	422400	461781	415365	446209	429790	429277	412241	431506	376750	410230	378421	417685	352067	437100	357294	361487	401464	351888	451177	409448	415309	335586	427765	369395	375679	333029	450201
25	M77T29	77.0989	28.6745	1.36377e-19	86344.7	95082.6	201653	154515	154849	151108	148402	5559	5392.41	35250	17264.9	24494.1	22030.3	28030.4	86821.5	88555.2	84325	78026.4	87751.8	87096.2	81761.9	81983.3	83683.9	76222.7	81122.8	83969.6	88771.8	91374.7	95380.2	86049.7	84316.2	90059.4	99789.4	89831.4	90054.1	99402.3	94528.6	95434.1	94057.7	97574.4	95599.6	98654	100414	107066	93403.8
26	M41T6	41.1001	5.89353	1.61712e-19	196857	199521	21170.7	44835.3	51217.6	54189.5	46134.7	29348.7	54719.4	10488.2	23756.7	41058.2	27253.7	29926.6	196803	242908	223703	163399	237688	235012	194184	188371	197330	227759	219823	162984	225547	183092	177424	200624	171042	181655	170918	136875	201015	206075	231673	229580	231880	400390	176620	163283	169421	191376	219082
27	M70T12	70.147	11.532	1.66476e-19	472660	442831	194081	200032	232964	255254	282313	42977.3	39607.8	48672.2	60964.9	63956.9	37959.4	51440.4	507875	560833	527647	483447	472560	518123	465993	505304	486091	482662	464436	488399	422715	462004	427373	471645	398556	493160	403832	410550	452695	395707	504533	458890	464586	367431	479980	417065	423050	374281	504875
28	M55T12	55.1051	11.5358	2.95097e-19	539342	503157	227239	235000	272726	296170	328716	47152.5	44632.5	56183.2	71463.4	75062.1	44845.5	61727.2	574091	634324	599589	555802	535272	587211	533358	575531	556991	549939	531580	558043	483538	528644	486979	538244	459779	565136	463479	469309	509716	453053	568973	517483	526628	406787	546561	478952	484464	426581	570721
29	M43T6	43.1	5.8903	4.7658e-19	1.12128e+06	1.10122e+06	291497	518351	536024	523477	463545	97803	218612	70921.9	233230	341818	182206	232271	1.17127e+06	1.14701e+06	1.18056e+06	982852	1.25319e+06	1.16445e+06	1.12307e+06	1.06153e+06	1.08054e+06	1.30392e+06	1.19394e+06	979713	1.2948e+06	1.09467e+06	1.10721e+06	1.17412e+06	1.05773e+06	1.06338e+06	1.00084e+06	990799	1.10235e+06	1.13486e+06	1.18569e+06	1.1995e+06	1.18809e+06	1.94815e+06	1.07717e+06	928840	953250	1.05068e+06	1.09808e+06
30	M39T29	39.1017	28.6745	8.56065e-19	91910.6	101964	214607	160680	160930	156853	154480	5852.75	5339.88	43615.3	17368.9	24767.4	22374.8	28652	90738.4	93663.6	88784.4	83470.7	94165.4	91458.5	86683.4	87895.1	88988.3	81519.4	87525.6	89072.6	94706.8	98002.9	101728	91829.9	90350.4	95581.2	106000	96046.5	97136	105927	101508	103269	100667	105373	102923	106169	107505	113623	100119
31	M63T29	63.099	28.6745	1.02847e-18	79790.8	88569.2	173229	130220	131859	129553	127932	4869.46	4850.75	33866.8	13844	19473.9	17748.8	23354.9	79713.5	83020.2	77996.8	72668	81304.2	80722	75636.2	76327.4	77453.2	70992.3	76072	76917	81795.2	84300	87899.7	79625.8	77579.3	83113.7	91674.1	81006	83935.2	92915.1	89152.4	89956.3	87898.9	91601.8	88169.6	91564.7	93530	99558.2	87944.7
32	M135T43	135.132	43.1881	1.1851e-18	1709.46	3104.33	110242	38413.9	38326.6	34691.6	30615.2	791.835	1934.13	50848.6	46741.2	48791.6	37821.7	25148.1	2326.03	2168.77	1816.94	2244.23	2010.77	1102.54	943.79	699.78	919.067	1633.75	565.812	2787.38	2611.98	736.58	1237.31	943.372	2277.2	3361.85	1616.1	2185.85	2418.01	1725.98	1626.13	2853.44	1574.67	2815.03	2699.05	4062.2	8947.26	4795.5	4473.96
33	M78T29	78.0989	28.6746	1.41183e-18	73512.5	81068.6	148826	114405	116319	115258	114523	4463.82	4840.28	29487.4	12379.2	16292.8	15083.1	20404	74013	78773.8	72611.2	66649.7	75821.6	76357.9	69757.3	71074.9	71201.4	64981.8	70985.6	70629.3	74862.4	76892.8	79781.3	72881.1	70188.7	75777.1	83866.5	73142	75851.4	85379.5	81093.9	81181.2	80716.4	84054.2	80577.2	84134.3	86693	92072.2	80081.9
34	M95T19	95.0687	18.7113	1.49356e-18	62376.9	59539.9	37876.5	158086	81151.5	30898.9	22727.6	22861.8	20864.1	16710.8	52686.7	30509.3	7422.04	4360.15	21215.8	26601.6	40588.4	30319.4	47209.1	46981.9	48122.7	52185.6	65331.9	59227.7	68098.1	61019.6	74352.3	90775.9	80134.5	95684.3	75064.2	89115.5	94390.7	81118.2	24413.8	93163.4	37351	46281.3	52762.8	55428.3	57262.3	81531.1	81523.4	83442.6	23572.9
35	M93T29	93.1004	28.6743	1.58399e-18	79308.4	88373.3	170173	128039	129554	128028	126147	4750.02	4628.61	39039.7	13694.4	18831.1	17219.4	23719.4	78959.8	82375.7	78449.4	71857.8	80958.6	80736.6	74779	75846.7	77636	70232.4	76202.9	76943.2	81829.7	83639.8	87012.3	78461.9	76913.4	82260.4	90437.1	80635	84707.9	91848.2	88907.8	90652.1	87919.8	91162.2	88360.3	90895.4	93010.5	99062.5	88522.3
36	M96T19	96.0776	18.7166	1.83996e-18	63128.4	59812.8	37803.9	164639	84336.9	31556.3	22927.2	23893.6	21758.4	17889.6	55458.4	32016.3	7651.98	4282.8	20484.2	26024.9	39171.4	30655.8	46562.1	45187.6	48035.5	51623.4	66171.9	62860.8	69111.9	61049.7	77728.5	91888.2	82347.3	97439.8	76997.1	91359	96331.9	81537.9	23553	95811.6	35382.7	45960.7	51328.1	59849.8	57129.2	82501.1	82404.2	85653	25086.5
37	M42T6	42.1	5.88712	2.148e-18	462827	469876	90708.8	181928	188629	187706	159411	50833.4	115490	28508.1	104333	136759	85080.4	101389	487531	506065	497358	386856	529629	495427	460184	428221	439345	538603	501001	387907	553971	445116	457308	481791	426879	433492	415461	384392	471122	492745	522262	516871	517038	918965	454084	386567	396546	458001	473208
38	M101T6	101.096	6.11817	2.44348e-18	11318.1	11176.7	3368.78	9560.21	6824.73	4528.78	4413.04	1588.74	1993.1	2263.8	3421.37	2389.82	1228.44	1623.46	10704.3	11961	12357.4	8759.99	10898.2	9354.14	10516	14332.2	13115.4	12773.2	10353.9	9698.79	12841.9	9999.46	14316.5	11169.5	9891.8	12130.2	10774.7	10412.5	8782.47	11273.7	10002.3	12827.7	12979.6	12363.4	10870.8	12873.3	15612.4	13200.2	9737.46
39	M46T6	46.101	5.88667	2.52964e-18	2.03104e+06	1.98157e+06	572573	1.04055e+06	1.0844e+06	1.02831e+06	910789	157897	382160	136460	479694	720379	360260	463386	2.1215e+06	1.97841e+06	2.10188e+06	1.79954e+06	2.22242e+06	2.04953e+06	2.04375e+06	1.9276e+06	1.96866e+06	2.36381e+06	2.14822e+06	1.8034e+06	2.31567e+06	2.01207e+06	2.0243e+06	2.1455e+06	1.96863e+06	1.92647e+06	1.82705e+06	1.87241e+06	1.97576e+06	2.01725e+06	2.07542e+06	2.12645e+06	2.08282e+06	3.49476e+06	1.93989e+06	1.67077e+06	1.73414e+06	1.86513e+06	1.95737e+06
40	M45T6	45.1	5.88657	2.93423e-18	4.50156e+06	4.3169e+06	1.47421e+06	2.4994e+06	2.60685e+06	2.42542e+06	2.19555e+06	309890	726527	303920	1.00558e+06	1.64642e+06	726129	987566	4.65765e+06	4.18851e+06	4.54998e+06	4.12664e+06	4.82426e+06	4.44364e+06	4.54954e+06	4.31082e+06	4.37556e+06	5.25241e+06	4.71182e+06	4.10902e+06	5.03759e+06	4.48319e+06	4.47598e+06	4.7688e+06	4.45573e+06	4.32421e+06	4.03255e+06	4.35337e+06	4.27943e+06	4.35634e+06	4.40279e+06	4.54287e+06	4.46296e+06	7.2204e+06	4.27712e+06	3.72092e+06	3.82304e+06	4.01147e+06	4.18351e+06
41	M89T29	89.0985	28.6746	3.23388e-18	69994.5	77420.1	133657	102933	105633	105576	104559	4243.83	4301.77	27263	11304.9	14421.7	13579.8	18708.2	70004.3	74400.1	69432.6	63045.8	72683	72657.5	66286.3	67500.7	68908.6	62111.8	67177.4	67843.5	71468.2	73755.8	75581.9	69232.6	66499.3	72380.3	79850.1	69070.9	73126.7	81048	78133.6	79480.4	78469.3	80420.7	76509.6	79643.1	81640.2	87341.4	78637.4
42	M191T36	191.199	35.8683	3.39266e-18	24727.4	20632.1	274360	164855	167495	157465	144478	11381.7	11407.9	118045	62095.9	96315.3	105010	65103.2	13089.3	19046.9	32417.6	40292.3	47504.1	38484.5	30611.4	22356.3	9199.7	7956.94	26685.8	21838.5	12775.2	12796.7	32656.9	33823.6	32646.8	21252	28225.4	10887.4	20671.3	10623.4	33434.6	45156.3	38793	8796.51	27464.7	7468.95	20167.4	18006.2	19767
43	M39T19	39.1059	18.6773	4.13297e-18	23937.7	23921.8	12607.8	71015.2	33085.1	12290.2	8672.51	9598.37	9781.66	7217.75	24066.3	13525.3	3491.85	1728.37	6407.33	8879.08	14793.1	11235.4	17354.4	18029.9	16405.7	21387.9	24918	23878.2	24273.8	24998.7	25697	34791.7	29304.3	36553.6	30648.7	36121.9	38519	34556.1	7076.34	35914.6	12127.1	16298.4	19526.3	29138.1	20138.3	33478.7	35105.4	34915.7	8110.07
44	M61T5	61.0945	5.39283	7.87741e-18	53759.3	46108.9	3790.38	12067.1	11332.7	16657.8	20328.8	23129.1	21588.6	2880.36	9166.25	9694.95	9082.57	6777.8	76567.7	101205	84610.8	66136.7	73802.8	74911.6	51057.1	81351.4	51008.7	65853.3	38670.3	53689.5	29925.9	40119.9	30668.9	40719.6	23351.4	43058.1	19287.1	29188.8	70104.3	19452	67415.5	71494.9	62131.9	49290.8	36862.5	27719.5	32353.5	20412.1	74365.9
45	M103T29	103.099	28.6746	1.26588e-17	65989	72064.8	119287	93303.1	95895.5	96156.5	95754.6	4211.87	4586.52	23496.8	10255.5	12122.6	11907.4	16438.8	65727.2	73272.4	66825.7	60067.9	69107.3	70590.5	62786.2	63932.7	64731.5	57905.8	63325.9	63032.8	66709.9	69376.4	70241.1	64527	62544.3	67324.5	74238.5	63512.7	66649.6	77329.7	72465.9	73522.3	72210.7	75398.2	70440.2	75321.3	77369.7	81282.2	71909
46	M40T6	40.0896	5.99877	3.53493e-17	61411.8	60954.7	35707.2	27281.9	28523.1	30474.1	30815.3	9199.82	14175.7	55674.5	5027.16	9011.31	5595.2	6144.13	60207.1	73683.2	71991.6	54060.3	73977.9	73397.4	60509	62008.4	67156.2	72454.7	67962.9	52410.7	64621.1	57424.7	55037	59379.3	53768.5	55059.3	53556.7	39570.9	61093.4	61762.2	67741	72262.8	69283.8	108848	50136.9	52003.7	56039.6	58334.1	69184.8
47	M44T29	44.0802	28.693	4.15764e-17	7702.37	8002.96	16041.1	21141.3	22794.4	21792.8	22882.8	604.196	769.845	4834.58	10529.4	10668.7	10197.9	11722.3	6257.43	8743.24	8546.5	7509.54	8150.45	7428.93	7563.91	8620.36	8295.38	8126.52	7613.85	7308.29	7657.48	7898.68	7026.15	7014.17	7775.31	7518.43	7705.47	7287.31	7243.7	7551.73	7395.61	8016.03	7357.08	7866.06	6974.09	8653	9457.42	9117.94	8642.16
48	M104T29	104.104	28.6783	5.09501e-17	61947.2	66041.4	103734	84118.3	86500.7	86998.2	87726.7	4435.09	5570.61	22639.9	9483.25	10336.4	10003.7	13915.1	63137.7	70985.8	64484.2	56910	66568.5	68358.1	58473.7	59690.4	61182.6	54305.8	59337.2	58916.9	62179.9	63855.3	64666.3	60644.7	56712	62591.3	68517.6	57425.5	57886.9	73291.7	63466.3	65442.2	65849.3	69226.2	64546.9	69201.9	72442.4	77364.7	63219
49	M43T5_2	43.1	5.32785	8.78696e-17	273817	220759	40632.2	58547	59814.1	82087.1	97712.6	120420	106516	14940.5	39988.1	42194.7	39179.1	31479.3	456016	529408	414526	303781	391393	404625	233233	384523	257027	291114	235797	258467	147696	205178	170223	231207	112288	193796	105388	150649	369917	110420	371141	346906	289011	223871	180034	127010	142041	94805.6	362282
50	M54T12	54.1438	11.5402	1.0731e-16	7722.03	8649.15	2935.89	4541.15	5447.02	6626.62	6920.93	1902.91	1191.63	1516.9	1529.58	1288.63	1256.37	1745.4	11694.3	11502.1	9960.09	5839.24	7360.79	7048.21	5479.1	9573.85	8511.85	6296.94	5109.4	6694.85	7949.97	7038.1	9897.9	7031.96	6082.61	7956.37	6882.69	6530.3	7773.35	7331.69	8765.72	5969.41	9035.76	6997.42	8302.52	8643.56	10184.4	8868.82	9820.59
51	M75T15	75.0952	15.2206	5.89408e-16	47421.5	49212.4	20808.8	28291.7	27284.2	23232.8	23330.1	4882.38	9521.69	10609.7	8651.07	10123.1	6751	7081.64	37184.1	51180.1	49767	40602.5	45712.1	52939.8	43916.6	48432.4	56105.3	48452.7	53354.2	44386.7	46737.3	45820.2	48945.4	47459.4	47621.6	48007.5	53116.1	38688.9	42651.2	56246	46212.7	46585.3	50003.8	83336.3	40014.2	52182.6	54915.4	53997.8	47836.2
52	M60T18	60.0876	18.096	6.0871e-16	34820.4	40082.8	12882.6	18997.9	20600.5	19071.7	22034.8	5210.77	16709	5182.04	7155.94	8002.96	5430.69	9196.2	23162.1	35169.8	35836.8	29038.6	33674.4	38609	32892.6	37917.8	39745.5	47824.4	36589.5	30608.2	37602.5	36821.9	35882.6	38603	30060	34301	34454	27614	39964.4	36084.5	41389.4	40227.7	40522	107567	26793.9	36564.4	38302.1	37563.1	41625.8
53	M86T29	86.0868	28.6709	7.02139e-16	5128.21	6449.97	11540.3	10555.3	10674.8	10680.4	10295	453.664	929.266	1299.16	1956.74	2362.87	2218.59	2514.38	4865.58	5906.17	5716.68	4861.73	4671.84	4772.75	4769	5264.58	5105.05	4788.26	4387.42	4970.75	5598.96	5394.21	4971.24	4482.98	5374.77	5436.76	5992.29	5233.22	5352.76	6309.43	5691.78	6088.36	6120.88	6042.49	5683.96	6968.98	8149.06	8065.79	6041.09
54	M44T6	44.1112	5.90163	1.28076e-15	195579	193693	75761.1	94271.3	97603.5	97180.3	92322	24465.3	44188.5	83118.9	39329.5	46086.6	33121	38389.4	216383	225602	221552	166428	227652	214207	196364	186781	192614	224158	211719	162326	227428	183907	189646	196305	172933	175896	170518	149170	195189	205092	214479	217968	212739	359221	183188	160650	168914	189617	203283
55	M105T29	105.096	28.6784	3.26088e-15	13755.5	14210.8	17809	23878.2	23711	24138.2	23259	938.2	1730.95	3071.06	5315.11	4708.21	4773.17	6413.73	12134.2	14805.3	14596	13000.9	15324.2	14213.5	13318	14301.3	14459.8	11741	12468.8	13405.4	13689	14425.4	13134.1	13484.3	14381.2	14017.1	14656.8	13554.4	12994.9	14214.9	12452.6	12228.2	15492.3	14186.8	12724.6	15675.7	17390.1	16895.4	14167.7
56	M45T17	45.1002	17.0164	9.56421e-15	314523	304342	885992	976200	924359	790545	816113	67761.5	54767.6	252740	372189	286345	246085	253159	312320	280863	275853	462553	241774	242655	375646	345495	301885	292644	339844	358917	297554	241453	278899	241272	465030	239324	321329	375155	391537	283313	230303	228796	253591	263375	282011	339019	310968	320566	267230
57	M120T29	120.094	28.6821	1.39342e-14	15872.3	15201.3	15797.8	21978.8	22147.9	22172.5	21266.2	1250.69	2278.49	1836	3857.61	3395.6	3541.8	4394.52	12492.3	15453.2	15639.9	14392.4	15919.1	16983.3	14066.5	17194.1	17373.1	15376.3	16136.1	16106.7	15920	16644.3	16272.5	15683	16719.8	16159.6	17994.8	14919.2	10744.6	15470.9	12632.3	14440.6	15578.1	16923.3	13310.3	17120.6	19369.7	17809.4	12355.3
58	M128T23	128.097	23.4088	2.70048e-14	5291.92	6620.35	9728.98	32726.7	14081.8	7665.61	6574.46	2109.8	2867.2	1780.23	17901.3	6931.18	1647.43	1485.25	3042.9	3821.96	3206.88	3456.62	3556.72	3397.99	3347.46	4216	3995.15	4158.16	3578.15	5287.24	6059.86	6797.74	6700.9	7180.12	7267.63	8962.64	8485.91	9318.36	3648.83	8209.13	3807.47	3846.29	5161.2	4535.85	5278.33	7734.63	7977.77	9390.91	3997.52
59	M55T17	55.1059	17.0166	3.27123e-14	94306.4	92064.4	208751	254194	247904	213179	213278	18328	15324.3	52001.6	94993.1	82659.9	58747.3	58651.9	96287.7	90691.9	86193.1	132600	74983.8	75526.8	112014	102405	90316.8	88269.6	103141	104315	92079	71874.3	84192.5	72413.1	135588	70458.5	97238.8	105538	119415	88350.1	72326.2	71843.5	79233.6	81136.3	85590.2	100790	93256.2	100300	82861.4
60	M43T17	43.1259	17.0165	5.06538e-14	72365.9	69973.1	131058	168134	167871	147838	147486	13507.3	11140.9	28733.6	57366.8	52279.5	38816.2	39178.3	73933.7	71985.2	62966.3	99506.2	59578.1	54606.6	86034.1	78893.7	70293.8	68786	81079.5	78483.9	72210.7	56479.4	64792.7	56694.2	102760	55488.4	74954.8	77790.5	88491	68541.5	56394.4	49967.2	61064.5	68488.9	64644.4	76096.1	71159.9	77583.5	63950.5
61	M59T12	59.0997	11.5094	6.21915e-14	6338.84	6716.87	2714.78	3897.35	4709.74	5693.75	6137.67	1634.73	1295.52	1439.41	1400.16	1248.39	853.72	1320.84	8012	10301	8821.3	6551.68	5822.04	5923.87	5751.2	7856.64	7189.7	7073.67	4294.7	5582.76	5305.29	4862.62	8011.08	4906.44	4779.5	6619.69	4526.74	4584.92	6713.21	4686.15	7788.95	7170.24	7954.38	7188.51	7276.68	6137.62	7026.58	5281.46	8337.91
62	M72T6	72.0981	6.12212	7.42412e-14	4347.16	4464.98	2354.19	5831.52	4465.66	2821.99	2738.02	883.449	762.993	1451.97	2239	1235.17	695.479	847.418	4552.84	4342.84	5000.42	3143.92	3961.97	2913.74	3792.76	5650.22	5045.23	4850.07	3578.71	3429.16	5341.43	3724.49	6520.05	3929.24	3933.68	4630.58	4265.77	4336.02	3531.57	4741.43	4009.2	4620.97	4777.51	4184.59	4272.04	5426.37	6490.64	5603.71	3940.79
63	M73T5	73.0925	5.37717	8.66889e-14	12181	11786.5	1294.75	5229.05	4679.89	6935.84	8431.37	5290.28	3900.55	1381.97	4235.94	4130.33	4310.16	3375.64	21539.8	25151.4	19611.9	12368.8	14997.5	12675.4	10896.5	18530.8	11110.1	13781.1	7634.04	9527.17	8824.83	8711.71	9373.17	8611.97	6574.89	10157.7	6017.42	7524.88	15889.7	6330.39	16491.3	16479.7	15530.3	12445.1	10713.1	8295.56	10129.8	7381.94	17160.8
64	M43T20	43.1475	20.2232	1.37466e-13	59747.3	61895.7	50832	41963.1	42106.7	48474.9	51529.4	5551.62	8251.25	8088.8	8510.41	6916.22	7255.28	7079.85	52930.4	58850.9	62132.4	60859.3	60555.7	72874.1	55133.1	62037.7	61133.3	58323.7	55420.5	65517.3	48109.8	66248.1	55417.2	62513.9	56692.4	65680.3	54528.3	59987.6	62096.6	51783.8	59872.9	57268	59025.4	81625.9	48545.7	56505.1	58559.5	53935.9	72577.8
65	M123T29	123.115	28.6735	1.79972e-13	59443.8	65653.3	92215.2	72822.2	76084.6	77742.7	77319.4	3852.92	3880.78	20429.1	9094.77	9785.27	9565.81	14926.6	57900.3	65843.8	60299	52911.9	62312.3	64485	56266.5	58705.6	60730.2	52739.6	58102.4	57351.2	59363.9	61934.3	62206.5	59062.3	55234	61489.7	66340.4	55597.5	62808.4	68277.1	67714	68750.8	67053.2	67901.8	62889.8	67693.8	70187.8	72670.9	69115.9
66	M107T20	107.09	20.1665	1.98569e-13	3396.33	3462.87	4190.51	12275.1	6479.22	4359.33	4417.25	997.919	1154.05	1614.65	4353.76	2736.26	1311.6	1440.57	1956.17	2232.13	2944.2	2065.12	2696.27	2399.93	2551.91	3749.96	3233.56	3538.13	2324.81	3044.31	3994.24	4798.24	4531.19	4661.11	3569.35	4663.7	3914.63	5057.69	1661.88	3263.17	2430.59	2357.13	3358.34	3239.82	3156.6	3787.81	4070.55	3983.13	1678.83
67	M105T20	105.097	20.1893	2.46769e-13	87360.5	72417	56441.3	121271	69979	52814.8	53300.5	22899.9	12217.4	14283.9	47469.9	25969.6	11148.2	11930.6	49508	56490.1	70381.2	58825.3	91030.2	82501.1	68586.7	84203.8	78958.7	93600.7	74868.2	91953.5	88011.8	125484	93737.5	131661	74812.6	124034	92941.8	115619	48701.9	71808	65107	68628.5	78457.1	82910.5	72624.6	73616	72671.5	64944.4	46001.6
68	M77T20	77.0979	20.1874	2.85609e-13	80283.6	66695.3	52767	107292	63347.8	48081.1	48949.8	20917.8	11103.5	12525.8	42452.7	22578.8	8899.73	10043.9	44001.5	52408.6	65193.6	54926.4	83858.4	77072.2	62897.8	77256.8	73569.9	86386.5	68813.7	85511.3	79927	115826	85369	120359	68405.5	113574	85498.9	104818	44612.1	66295.7	60276	63514.7	72811.7	76564.5	65679.9	67880.6	67131.9	60406.6	42720.6
69	M50T29	50.0985	28.6745	3.16132e-13	56850.9	62470.5	84832.6	68937.9	72407.5	74159.2	74403.6	3823.27	3743.79	17780.9	8906.63	8661.7	9059.93	13067	56066.4	63169	57774	51353.7	60256.2	62130.4	53794.5	54885.5	57281.9	50538.6	55691.5	54920.8	56840.8	60247.4	58731.9	56151.3	52460.4	58934.6	63681.9	52106.8	58959.7	65503.9	64687.8	65094.2	64283.3	63908.1	60029.3	64780.4	66469.1	69464.8	65847.1
70	M60T27	60.0889	26.9295	3.27631e-13	2620.38	4037.74	28597.5	3440.5	3826.37	4035.74	4431.36	465.216	1192.51	7621.72	1115.24	1710.09	1348.67	1617.58	3228.73	3771.81	3092.27	2320.33	2477.65	2179.57	2282.2	2630.87	2601.87	2168.23	1831.69	2272.32	2778.41	2348.99	2994.88	2032.56	2819.68	2732.42	2985.87	2857.27	4558.2	3653.31	3941.56	3728.85	3997.6	190.461	3309.39	4252.08	4835.57	5791.91	4852
71	M41T17	41.1442	17.0167	3.27819e-13	61855.7	60208.1	104458	134383	136286	120171	121335	11281	9319.19	21855.4	46192.1	45051.4	30945.2	32660.9	63225.6	63287.7	58142.1	86007.8	52098.4	51555.6	73521.7	67458.5	60344.1	57963.8	69196.5	67120.5	60687.4	47084.8	53550.5	46916.4	86034.3	46118.9	62954.4	63844	77732	58217.9	48925.5	48685.4	53194.7	54716.3	54719.6	65387.7	61109.6	65976.1	56790
72	M106T20	106.098	20.1882	4.93886e-13	89323	74091.5	59766.5	126067	72411.6	54115.9	54421.6	23551.9	12730.4	15025.9	49481.8	27221.2	11796.3	12462.3	50126.6	57068	72816.1	60056.3	92567	83497.5	69552.5	85368.4	81462.5	96085.8	76358.5	94658.3	89155.1	128936	96607.1	133648	76529.9	126478	96158.4	119330	49232.9	73284.4	65988.1	70818	80524.1	85039.5	74153.4	75172.4	74447.1	67222.1	46558.7
73	M56T17	56.1367	17.0163	9.14665e-12	40476.4	39612.4	53293.2	71781.1	76544.7	69924	71971	8760.29	7212.85	9017.21	22153.4	25367.2	17399.3	19741.3	34658.7	41991.8	38057.6	59974.7	31394.8	34092.4	49688.5	45121.2	41769.1	43191.7	48088.4	41461.5	41729	31183.2	32617	28439.5	58125.1	29122	38685.5	40136.1	53217.6	35060.2	32381.9	30093.9	32682.8	36918.9	35218.2	41098.3	39665.4	44930.4	38939.9
74	M61T29	61.0891	28.6746	1.11108e-11	11188.1	13120.4	17419.7	16767.2	17184.5	17175.7	16534.8	879.933	1534.1	1644.37	3434.69	3684.55	3881.32	4330.38	9613.87	12271.9	11742.8	10887.9	11263.6	10701.8	10263.8	11571.5	11670.7	10464.2	10209.3	11531.6	11645.4	12028.1	9938.82	10187.8	12007.6	12364.2	12573.9	10823.1	10938.9	12841.6	12070.1	12504.1	13745.1	13002.4	11378.3	14232.9	15998.8	16105.5	12933.4
75	M42T17	42.1482	17.0162	1.39066e-11	26766.5	25967.4	34408.1	46151.1	48786.8	44576.2	46591.7	5275.06	4370.86	5782.53	13816.4	15655.1	11403.9	12475.1	21692	28579.5	25449	38516.4	21526	24202.3	31720.7	31102.1	28798.2	29013.4	32216.9	28091.2	27524.8	21154.9	20543.4	19308.4	34772	19777.1	25880.9	25460.2	30753.9	23454.8	21366.5	20920.4	22055.2	26746	21721.6	29220.1	27787.4	27853.6	26259.1
76	M70T17	70.1349	17.0163	1.39094e-11	40028.5	38486	54644.4	72429.3	76122.6	68342.5	72461.4	7771.82	6268.81	9180.97	22363.7	27224.6	19572.6	19707.8	34864.1	42207	38816.5	57475.9	32494.7	34626.7	48123.4	45521.5	41432.8	43055.2	47764.7	41516.7	42166.9	30881	31967.9	28558.5	52198.1	29068.2	38952.2	38877.6	47196.8	34826.4	32113.1	30210.7	32456.5	39366.9	34362.4	42987.8	40481.7	41416.4	38605.4
77	M88T5	88.0937	5.3807	3.16507e-11	9224.88	8859.08	1391.47	4294.86	3992.09	6434.81	7678.12	4454.82	3326.22	1376.43	4166.48	3907.63	4167.03	3485.63	18648.9	19084.3	15680.8	9846.08	10928.7	8908.17	8236.06	14363.5	8349.57	10516.9	5310.04	7209.52	6177.59	6566.63	6897.85	6610.25	4597.5	7188.92	3838.51	5537.9	12995.5	4317.59	12591.9	12501.2	11465.5	8364.23	7345.58	5627.01	6711.17	5237.93	14034.7
78	M101T23	101.092	23.4198	5.36984e-11	44968.6	50006.7	61498.7	147885	70494.6	42828	40208.3	15070.4	15676.1	12874.7	73904.6	26259.1	5884.6	6129.22	27440.2	32662.5	29509.5	30107.4	34335	37276.1	30918.8	34723	34940.5	36385	36054.9	46262.6	46995.4	59649.6	54188.8	61857.2	53784.9	72236.2	70310.5	69734.8	31680.7	66807.1	34912.2	34988.9	40988.7	44506.6	41343.7	56556.2	61889.2	65763.9	35629.3
79	M96T29	96.1325	29.4823	5.3735e-11	1102.67	1901.19	24226.3	17833	23469.5	23246.6	23986.7	1028.31	1105.22	23403.4	35940.8	38884.4	22932.6	48282.8	4756.08	1996.54	1656.67	1074.86	765.272	237.3	1258.11	294.511	668.349	965.932	328.854	655.594	2259.74	938.958	73.4497	821.344	1075.83	1003.56	827.456	395.062	1796.89	488.429	1970.77	1374.37	1338.57	2047.11	4403.06	1229.46	1526.83	2111.99	1374.42
80	M112T17	112.194	17.0185	6.95758e-11	23557.2	22856.3	30387.9	41595.6	43603.4	39353.6	40896.7	4939.56	3896.62	5526.93	13439.5	15369.6	10575.4	11609.5	18473.6	25528.2	22492.9	34605.2	20343	22008.8	27400.1	27173.4	24676.7	22702.4	27122.9	26716.3	21500.7	17854.7	17468.7	17708.9	33601	17665.7	23856	22245.9	28816.8	21878.3	17614.3	19029.4	20549.6	20437.8	18413.5	25729.2	24954.7	25146.2	21825.7
81	M58T17	58.0978	17.0202	7.57213e-11	20171.2	17404.2	17800.8	33676	34995.6	32459	32676.3	4074.35	3313.89	3219.58	10311.9	10826.8	10217.8	10416.2	17350.8	21098.4	19448.6	28273.4	14801.3	19069	22530.5	23432.8	20910.8	20239	23250.8	23015.1	18718.6	16665.7	16228.7	14222.5	29079.1	14681.3	20985.9	19420.8	17059.5	17934.9	12018.4	10805.2	15861	18962.8	13891.6	20599.2	19876.3	20185.1	15089.8
82	M85T29	85.1595	29.4758	8.89612e-11	1251.53	2016.74	25461.5	17797.9	23573.8	23427.5	24261.3	1030.75	1132.81	24301.3	35237	38184.1	22114.9	48202.4	4877.84	2007.4	1926.11	1145.5	983.631	452.523	1478.87	373.669	521.485	1126.95	364.537	892.464	2342.22	1061.24	191.375	1255.15	1249.64	1247.7	1067.08	465.274	1842.31	505.511	2256.6	1635.12	1506.64	1954.68	4661.7	1284.89	1546.11	2247.07	1565.38
83	M71T17	71.1166	17.0163	1.03924e-10	14494.2	13515.4	17484.8	26704.8	26935.8	23987.9	24591.9	3338.53	2824.25	3862.58	8829.62	8840.05	6892.13	7204.91	10585	14019.7	12652.8	21693.9	11803.5	11903.5	16950.5	16939	15038.3	15304.1	16298.6	16574.5	14688.4	10752.4	11270.1	11018.5	22017.4	10920.7	15250.6	14202.9	16159.1	11613.8	9619.53	9874.05	10951.2	13508.3	10563.2	14900.7	15882.8	15279.7	11966.8
84	M57T17	57.1385	17.0164	1.07927e-10	41996.9	41798.1	52092.4	67494.6	71659.7	67152.1	67616.6	8023.22	6686.59	9233.86	20766.8	23323.1	14224.8	18202.1	41516.1	42643.4	38608.3	60398.1	36834.1	34418.8	50748.1	48053.1	38404.4	39837.3	48820.2	46528.8	39707.3	32291.5	35047.2	32205.8	58090	32778.7	42568.7	40437.3	54279.4	40031.2	34787.4	34386.5	38296	38396.4	35539.6	45891.3	43774.4	45050.3	41264.5
85	M67T29	67.1075	29.4721	1.38395e-10	1593.43	2772.42	30038.2	21833.8	28286.8	28980.1	29818.7	1447.61	1617.23	28649.8	42558.4	45334.5	27378.8	58507.1	6741.38	2794.82	2667.66	1450.83	1183.61	388.142	1793.6	497.447	796.082	1455.35	474.345	917.522	3009.76	1281.11	199.361	1311.57	1425.85	1648.11	1360.95	471.079	2902.73	656.099	3154.81	1985.52	2000.06	2880.91	6403.9	1760.52	2228.47	3127.69	2122.29
86	M97T17	97.1743	17.0164	1.48393e-10	55959	55197	84057.8	102499	105428	94355.1	96269.1	10475	9105.97	20432.4	35476.3	35929.9	23575.2	26901.5	57324.9	59086.2	53618.5	78740.5	47692.4	47837.2	66273.1	61822.2	55290.3	51983	63275.1	61271.7	52945.6	41206.6	47005.8	42122.5	77621	41546.1	56530.4	55986.4	74084.2	52138.9	45282	45741.3	50108.7	48110.4	48568.6	59542.3	55722.2	59805.9	53723.8
87	M39T17	39.1124	17.0164	1.60216e-10	25910.5	24913	33059.7	43311.3	45844.1	41623.9	43325.2	5926.44	4909.82	5992.01	13532	14920.9	10794.5	12278.3	21503.5	26601.8	24020	39094	20746.7	22201.4	31068.5	31008.1	27361.7	27616	29982.9	30435.6	24729.3	19498.7	19785	18153.5	37347.9	18209.5	24092.9	24752.2	32315.6	22202.4	19908.2	19222.2	20548.8	22781.2	20180.8	27699.5	26639.3	26150.6	24519.1
88	M149T44	149.095	43.5425	1.75541e-10	71943.4	74737.2	424629	98759.7	86255.7	76461.6	63335.1	12973	13435.6	303268	46688	49987.1	43550.6	32780.7	102838	67625.7	65327.8	97623	76369.6	69996	72948.9	57220.9	64765.4	65352.8	55297.1	81645	60773.4	67704.3	56482.4	74932.9	89968	78226.7	68851.2	64918.2	51480.6	69621.1	61291.6	71682.6	58254	85413.1	77429.9	80036.1	87381.9	69503.6	66205.5
89	M149T40	149.093	40.1193	2.26042e-10	78259.7	15559.7	69133	33141.5	20839.1	17537	15353.8	67257.4	4413.32	43079.9	27461	16997.2	16164.6	11411.9	18930.6	13531.4	9325.91	193145	75633.5	71309.1	100999	29263.2	80415.2	31650.3	63308.5	112696	35930.8	72620.7	21671.1	68208.6	295621	100868	104430	65635.9	16960.6	11621.1	11156.8	16161.4	10957	12143.7	9594.07	14528.6	18032.1	16298.6	19225.6
90	M69T17	69.1113	17.0165	2.47146e-10	40965.5	39786.9	52525.2	67121.8	71246.6	65061.9	66922.7	7585	6505.16	9371.75	21014.5	23855	16129.1	18504.1	39714.4	44788	39372.8	57497.3	35334.2	36755.2	48205.2	45382.3	41582.2	38797.3	47080.4	45530.4	38569.7	30357.7	33434	30787.9	55916.4	30544.4	41083.9	38576	52072.3	38247.5	33046.9	32654.7	36104.9	34718.6	33916.3	43971	41336.8	42953.1	39266.5
91	M44T17	44.0959	17.0164	3.3621e-10	40544.1	39433.4	52244.8	62650.5	66849.2	62331.7	64260	6873.62	6180.63	12128	17451	20187.1	14705.9	16141.4	39015.5	44512.9	40412.4	54638.2	34996.6	36862.8	47451.9	45602.4	42550.2	39473.3	46350.2	44072.8	38047.6	31145.2	32061.8	31611.3	53281.6	30865.2	40504.5	37424.8	52536.5	38224.6	33238.4	32682.1	35994.5	36005.5	33399.1	41816.4	41225.8	42845.4	41297.7
92	M83T17	83.1203	17.0165	6.33953e-10	27872.8	27314.2	35392.3	45604	47626.9	43468.1	45601.5	5543.29	4740.89	6269.87	14567.3	16237.4	11236.1	12618.9	22744	30166.1	27138.3	40655.3	24161.3	25954.5	32535.5	31204.4	29688.4	26468.9	32058.6	31180.4	25669.7	21000.2	21870.5	21391.3	38758.7	20713.4	28288.1	25809.5	35318	25859.8	21960	22292	24920.7	23623.7	21856.6	30363.6	29135.1	29828.9	27003.4
93	M129T23	129.097	23.422	6.65672e-10	33113.2	36637.4	41643.8	104456	49383.5	30107.3	27994.1	11161.7	11796.6	10354	51184.9	18664	4424.31	5932.43	19199.6	23329.4	21806.9	22293.5	25548.2	28608.6	22918.2	25533.8	26880.7	26197.5	26058.5	34887.8	33511.9	44815.7	38405.6	45700.5	40624.3	53634.6	52232.6	50075.6	22491.7	49210.2	24725.5	25248.1	30672.6	32459.1	29170.7	41859.4	46129.6	48831.1	25548
94	M73T15	73.0928	15.3722	9.64061e-10	11401.3	10183	8562.59	14984	17077.9	18247.7	19365.7	1708.76	2399.44	1614.83	7929.08	8317.85	10314.1	7915.89	8466.01	12085.6	13318.2	11585.4	13789.7	9978.95	11260.7	10373.3	10769.2	11882.2	11449	9938.13	12345	11804.3	11844.1	13007.8	15198.2	10862	9859.75	8208.62	11590.8	8901.68	13052.7	12367.8	11165.2	3746.4	7727.29	11238.4	9503.93	10162.1	13618.2
95	M40T29	40.0778	28.6742	9.8068e-10	18817.5	18564.5	34124.9	22242.2	22316.8	24591.3	23561.6	1829.93	3041.04	28179.5	4285.36	3187.25	4020.19	3944.17	16283.9	21479.7	21314.2	19222.9	15764.9	21573.3	17407.5	21438.7	16516.3	19079.1	19283.8	18361.8	17671.5	19711.8	18456.3	18818.7	18828.6	18533.3	20458.8	16145.2	14443	19654.4	14824.8	15989.8	20486.4	14782.2	15541.4	20991.9	22382.2	21361.9	21383.7
96	M71T29	71.1514	29.4717	9.84615e-10	3359.11	5046.56	41085.4	27376.3	35366.2	36973.3	38611.5	2267.63	2527.66	38721.8	51446.4	55353.2	33202.2	72749	10538	5245.79	5237.2	3719.59	2951.12	1302.97	4395.1	862.211	1761.25	3454.37	1130.64	2811.2	5869.91	3131.2	515.422	3351.01	3278.09	3655.72	2729.99	1241.45	5019.74	1383.4	5910.68	4265.01	3923.45	5693.17	11314.6	3304.31	4135.14	4961.46	3817.31
97	M84T17	84.1607	17.0165	1.34623e-09	45181.2	44391.6	60402.1	72882.2	76423.6	69724.7	72307.7	8425.02	7359.13	10757.1	23470.1	25874.9	17870.4	19952.1	45239.2	49330.8	43331.1	64297.7	38833	40224.1	53118.2	50321.1	45621.7	41988.3	51669.6	49312.1	42238.4	34133.7	36920.2	33676.7	61668	33787.6	45135	42778.4	59256.1	42458.4	37022.9	36716.2	40343.2	38472.1	38014.3	48582.5	45603.1	48184.4	44011.7
98	M73T27	73.0952	27.081	2.16938e-09	15285.9	5389.95	16849.8	5756.41	5506.15	4864.78	4775.63	11337.3	1922	3203.27	3007.44	2451.52	1542.82	1446.53	3791.67	4715.29	2869.48	27057.6	19629.4	17982.7	32220.4	3359.27	20905	3885.75	17581.8	13940.9	5105.81	39642.3	3786.82	22330.9	32538.2	12053.1	16679.4	5641.56	6921.97	3955.71	4982.56	6067.14	5558.87	2888.65	3927.25	4890.46	4712.05	5068.35	5031.46
99	M59T5	59.1082	5.38795	2.9704e-09	28134.6	28994.2	59172.6	21783.7	24407	29115.8	27182.7	5881.23	6172.2	16671	11452.7	6288.6	6944.23	10072.7	14441.2	14123.6	26205.7	21019	31973	31489.5	25879.2	28885	34416.8	32071.6	28352.4	27138	29962.9	34385.3	28498	33865.6	28046.6	35338.2	26881.5	29719.7	19101	22859.1	28587	35218.9	35888.9	27249.9	23762.4	23812.3	26307.7	22655.3	26392.7
100	M73T17	73.0985	17.3651	3.63094e-09	20756.6	22269.1	15819.4	13998.5	15491.8	19249.8	20854.6	2206.83	2831.05	3237.67	3928.66	6157.86	8862.11	7275.14	18418.5	24095.9	23195.8	22589.3	19080.8	23090.1	19822.5	24126.1	23458.5	23094.6	19565.3	21679.2	17183.2	20029	19099.8	18694.3	19499.5	21067.4	18215	19126.8	23388.1	17791.9	21579.3	22509.2	22088.7	21194.1	17467.4	20936.9	23714.9	19218.8	26626.6
101	M44T15	44.0858	15.2355	4.06997e-09	11483.2	10659.2	11347.2	15053.4	15098.1	13535.4	13955.9	1199.8	1580.02	3020.25	3400.09	3692.91	1718.69	1993.91	9572.72	12115.1	13887.4	11363	10894.1	10354.2	10623.9	12090.7	13141	13576.3	11882.1	10637.2	12499.5	10916.7	11115.4	10557.1	11486.6	11270.4	12172.9	9506.82	7907.64	12113.9	9212.94	9002.24	9955.34	13327.3	9453.52	11260	11599.8	12791.4	9365.29
102	M98T29	98.1845	29.4721	5.58438e-09	2980.71	5052.38	48639.3	29278.5	38286.8	39684.8	42135.2	2491.96	2781.65	47522.5	61181.4	65990.8	37425.5	84027	11601.2	5077.21	4923.22	3171.89	2327.38	1095.72	3449.36	911.035	1680.39	2987.78	906.978	2241.93	5511.78	2481.6	210.496	2418.45	2774.39	2966.99	2145.66	730.621	5467.91	1206.11	6084.58	4361.28	4025.6	5480.12	12094.9	3009.58	3942.3	5169.38	3887.82
103	M41T29_1	41.1321	28.6709	6.76306e-09	29339.2	32820.4	40084.6	33858	35737.8	37101.7	37418.2	1887.27	2920.35	3552.02	6781.94	5733.85	5723.35	8260.63	27135.4	31994.1	31591.9	29089.8	33542.3	30652.1	28458.6	28851.3	31077.1	27511.7	28433.3	28764.1	29255.3	30453.3	26524.2	28837.8	27839.4	30492.6	29989.2	26291	31083.6	32617.8	34745.7	35324.9	35822.7	33806.4	30444.2	34364.3	34570.1	35573.9	36990.9
104	M87T20	87.1124	20.2274	1.00012e-08	67037.1	68810.8	73187.8	51019.3	48947.4	59481.7	64777.1	6399.92	9148.68	15897.1	12882.3	10469	11992	13087.1	69817.6	73395.7	74155.4	74626.8	67854.6	74170.6	62014.2	70084.5	66438.5	70995.5	59276.4	73420.9	55085.1	69311.8	60228.1	70189.1	57346	71006.4	57239.6	64084.4	78099.1	56438.5	71080.9	71266.8	66984.1	62729.3	55874.3	58525.2	61168.1	55781.8	90316.9
105	M111T29	111.192	29.4686	1.76108e-08	3958.35	6504.28	55625.3	32352.6	42477.7	44522.5	47489.3	3044.61	3479.26	54270.2	66547.7	72267.8	41292.1	93166.5	14351.5	6694.94	5947.44	4320.58	3398.02	1448.27	4903.31	1213.53	2275.7	3902.24	1441.61	3003.8	7064.77	3245.34	448.321	3407.8	3778.43	4147.13	2968.99	1205.26	7140.8	1552.05	8016.25	5759.08	5217.04	7220.7	15366	4179.45	5176.12	6333.41	4896.95
106	M207T5	207.096	5.05351	1.98892e-08	94795.4	83053.2	183439	58900.7	62098.9	65830	69901.9	17415.1	16365.5	508824	13386.6	15303.8	21712.6	22996.8	119795	100400	122782	94339.7	113452	110867	95785.1	82598.8	101515	131008	89662.3	74771.2	93207.6	91977.3	74634.9	88230.5	86764.6	70872.7	80181.1	73063.1	104514	92947.2	102425	104076	78618.3	79364.4	57903.7	76180	69090.3	78809.8	106688
107	M85T31	85.0869	31.1895	2.7099e-08	8964.19	11064.5	19592.1	12004.6	12832.5	14786.6	15552.7	1507.87	1833.88	6832.58	4670.32	5124.98	4095.08	4879.31	9345.65	10285.6	9279.01	10154.6	9108.61	9619.44	8614.57	9067.54	7779.33	8690.23	6289.23	9416.99	7302.96	10622.3	6304.84	10748.5	6812.06	11498.9	7856.12	10487.4	10804.5	6973.41	11048.4	10712.4	11821.9	9420.32	9000.8	9797.85	10455.7	9041.3	11349.3
108	M75T29	75.0937	28.6785	2.83499e-08	15621	17641.7	21214.2	20336.3	20420.3	20707.2	20375.2	1248.48	1726.85	2079.08	3946.22	3650.63	3615.42	4701.37	13423.7	17211.1	16229.9	15243	16128.1	18191.7	14155.5	16004.3	16835.2	14385.7	14846.6	15770.3	15521.8	16066.4	13823.8	14165.5	16110	17163	16198.1	14945.6	14806.3	17235	17061.9	16994.6	18264.7	17846.7	15211.6	19062.2	20308.8	20411.4	17993.6
109	M68T29	68.1046	29.4656	3.41529e-08	4797.11	7700.1	56916.3	35407.1	46158.9	49836.3	52669.4	3585.28	4167.65	54667.5	68184	74276.8	45300.5	100506	16787	8351.39	7648.64	4719.74	3915.14	1953.36	6103.42	1486.51	3004.67	4903.35	1770.46	3697.47	8375.48	4120.9	477.055	4152.13	4319.34	4901.69	3763.23	1491.26	8230.38	1730.22	9956.12	6692.72	6306.46	9391.96	18218.4	4307.38	5786.02	7357.62	6152.96
110	M115T17	115.191	17.0163	4.09196e-08	25295.2	24962	31730.3	38902.1	40459.8	36987.8	38281.8	5102.94	4406.8	5963.83	12979	13971.8	9283.59	11120.8	23252.9	27159.6	23903.1	36772.3	21789.5	23113.2	29078.5	29469.6	27124.8	24133.9	29009.3	28118.4	23117.7	18623.8	19895.8	18742.7	35536.9	18321.7	25271.7	23467.9	32381.6	22954.5	19254.1	20869.8	22771.7	21849.3	19563.3	28171.6	27244.4	27098.9	24805.8
111	M73T24	73.0945	23.5458	6.30337e-08	33525.4	14677	13626.1	32319.8	18729.4	13392.9	13303.1	19356.5	3264.09	4009.57	15765.7	7664.04	5827.41	9610.16	7468	11236.7	8866.85	51938	49349.1	29321.4	49411.5	8325.92	42226	15358.1	40844.8	41338.4	17634.4	54636	11206.8	70704.4	52938.1	49372.6	35313.2	23017.1	16965	14704.7	11520.3	18516.9	14903.2	16000	10798.6	15336.1	11089.3	14064.3	10125.7
112	M82T29	82.1213	29.4685	6.40929e-08	5856.73	8879.64	60654.6	37703.1	49138.9	53779	56701.3	4192.55	4569.74	58002.7	71288.9	76876.7	48083.7	106162	19815.6	9834.64	9120.3	6614.85	5017.05	2838.05	6918.88	2051.65	3096.49	6281.74	2399.46	4677.82	10244.9	4833.7	832.582	4852.17	5510.37	5961.43	4495.97	1737.05	9361.56	2235.89	10748.1	8127.07	7020.35	10687.9	20081.5	5429.52	7294.8	8876.71	6952.9
113	M102T29	102.097	28.6746	8.81528e-08	13895.6	16080.3	19542.7	17785.4	18401.7	18696.5	18378.3	1073.32	2037.3	2285.14	3649.53	3156.07	3795.1	4341.15	11939.8	16221.3	13915	13599.7	14749.7	14976.9	12935.5	14583.3	15217.5	13186.7	13389.8	14064	13547.6	13779	12828.9	11893.1	14261.4	15034.2	14007.7	13780.2	13654.2	14771.7	14240	15554.1	16897.7	15922.1	14131.5	17992.9	20218.5	19287.1	15166.6
114	M281T7	281.1	6.99287	9.29608e-08	88595.5	58262	92264.3	56353	50124.3	53581.4	58322	16298.4	11486.8	153648	21810.5	10766.8	15009.9	15568	89615.8	77371.8	86111.9	106744	97508.3	102198	95976	65419.5	102979	101666	112760	85750.7	69078.9	98712.4	64688.1	103968	100442	71892.3	82166.9	56862	71655.8	60902.7	71434.6	74521.7	60415.4	59734.4	40017.9	49707.1	48400.7	51238.1	79646.8
115	M282T7	282.09	6.9891	1.20994e-07	23329.8	15633.3	17628.6	17419.8	14240.6	14398.5	15741.8	4400.05	2639.19	6715.24	7406.02	2862.6	3003.18	3225.56	20776.6	20063	22419.6	29551.2	23948.8	25548.6	24442.9	18742.3	28907.8	28006.6	28179	23438.2	18186.2	25369.1	16743.8	26420.9	29601.4	19019.1	21864.8	15366.5	17659.9	15092.9	16843.5	19028.7	15908.1	15819.5	9925.97	14096.7	14631	14761.8	20168.4
116	M62T29	62.0972	28.6747	1.71519e-07	37912.6	41721.1	49807.1	41063	43156.1	45250.6	45568.3	2999.98	3323.19	4350.02	7447.22	6738.81	6587.56	10269.7	35205.1	42475	38182.4	34101.9	41390.5	43418.8	35318.7	37167	40014.6	34320	38041.7	37133.9	36814.3	39979.8	37492.4	37579.3	34980.2	39585	42170.3	32880.7	39216.9	43046.5	42577.1	44529	43981.6	42445.9	37127.7	44034.6	45766.3	46380.9	45223.4
117	M57T29	57.1531	29.4688	1.76409e-07	12969.8	17899.3	102986	58548	77197.1	90137.5	99268.4	8342.12	8463.24	93837.7	101652	110718	78070.3	185431	40890.6	20184.2	18912.7	14020.5	12837.3	7075.64	15861.5	4573.8	7946.41	13067.8	6088.94	10752.8	21076	11450.8	2266.45	13078.1	11393.1	12855.2	10600.4	4463.03	20263.6	6091.93	23053.9	17568.9	15228.3	21138.2	39882.8	12204.7	13692.2	16490.2	15005.3
118	M41T29_2	41.146	29.4694	2.17052e-07	13363.5	19373.3	111217	61424.9	81073.1	95658.6	105887	8205.78	9069.61	101880	107076	117319	82812.1	198516	39618.1	22140.2	20452.7	14539.5	12961	7218.05	16128.6	5186.3	8291.38	13814.3	6620.36	11421.4	21545.7	11749.3	2664.84	12736.9	11606.1	13540.9	10507	4526.89	22095.6	6560.55	25676.9	19163.4	16533.8	22495.5	42269.4	13169	14541.5	17621.1	16786.6
119	M84T29	84.1733	29.469	2.18573e-07	6993.29	11049.8	75712.7	42868.6	56690.7	62896.9	67402.7	5176.05	5653.39	73739.7	84309	92034.1	56684.5	128624	24666.6	11741.5	10755.9	7631.89	6008.17	3567.51	8508.52	2427.34	4455.72	7007.3	2670.12	5214.99	12057.4	5871.5	748.174	5534.3	6421.28	7168.19	5350.91	2058.55	12032.4	2984.91	13832.4	10060.9	9192.42	12680.3	25754.2	7355	8629.25	10295.2	8881.49
120	M43T29	43.1795	29.4689	2.18851e-07	14952.6	20958.4	117624	65082.1	86547.2	102315	113801	9514.81	9587.41	106669	111691	123601	88403.8	213063	47033.9	23705.2	22353.5	15505.2	14772.8	9041.55	18480.8	5772.98	10013.5	14977.1	6857.12	12277.6	23423.8	13175.5	3059.85	14423.3	12723.7	14711.8	11699.1	5044.1	23845.2	7149.21	27573.4	20993.5	17881.9	24463.3	45619.3	14324.2	15595.5	19358.9	18347
121	M267T11	267.03	10.8193	2.55153e-07	9636.03	7356.14	12411	8020.74	8332.64	9541.35	9883.75	2083.28	2177.57	1475.24	2790.55	2635.05	2929.43	4047.45	7447.16	7441.72	8514.77	10946.4	8182.21	7952.79	9881.49	7908.23	10376.6	12339.6	11389.9	9813.75	9262.86	11336.6	7204.17	12220.6	14643.5	8572.92	10529.4	6755.99	8583.33	7772.92	7554.91	8504.27	8525.59	142.192	5018.49	7150.83	7067.36	8016.79	9865.28
122	M74T29	74.0948	28.6738	2.63494e-07	24851.3	27277.9	32889.2	28052.1	28893.2	29844.1	30281.5	2002.3	2540.23	3272.48	5147.99	4130.16	4318.98	5851.15	21663.8	27654.1	24793.5	23201.2	26279.8	28594.6	22560.7	25557.7	26785.3	22343.8	24706.9	24200.4	23779.9	26289.1	24560.5	24459.7	23772.5	25853.7	27942.7	22025.8	24059.1	27825.1	26348.3	28020.5	28647	27691.2	23396.6	29221.2	31271.4	30886.5	28557.1
123	M55T29	55.1172	29.4685	4.34331e-07	17704.3	25907.1	154075	81990.4	109455	129888	147258	12467.7	12980	140993	145289	160333	114758	283779	60772.8	28974.6	26819.4	18138.4	16637.9	9807.63	21938	6471.03	11068.3	17611	7724.6	14449.3	28845	15117.8	3076.26	15573.7	14399	17672.9	13450.9	5537.37	30214.1	8398.62	35343.4	24791	22119.8	29631.1	59648.5	16667.5	18912.2	23484.2	23235.4
124	M69T29	69.1161	29.4656	5.49184e-07	16051.1	23992.8	146150	75656.2	101486	120519	136625	11616.2	12076.2	135194	137359	152180	107344	265775	56012.5	26813.4	24303.8	16853.8	15061.7	8239.82	19194.5	5328.56	9484.32	16039	6921.56	12594.7	26805.7	13490.8	2476.42	14532.4	13697.5	16108.4	12380.7	4683.36	27844.9	7072.44	33912.5	23537.1	20245	28027.9	54151.7	15109	17112.9	21462.3	20890.2
125	M97T29	97.1808	29.469	5.51361e-07	9931	15011.6	96083.5	52032.9	68447.8	77383.3	84999.5	7173.76	7440.74	92595.6	99120.3	107833	70460.4	162595	34613.6	16268	14967.4	10617.4	8707.3	5097.79	11838.6	3438.79	6018.95	9721.05	4159.05	8049.01	16672.9	8519.78	1233	8979	8889.78	10296.5	7608	2924.14	16892.8	4289.48	18974.5	14009.1	12782	17033.9	34081.2	9940.66	11543.3	13914.6	12588.7
126	M38T29	38.109	28.6709	6.41976e-07	21458.1	23658.8	28271	24805.8	25216	25969.2	26158	1937.21	2330.93	2926.64	4472.54	3793.62	3677.54	5196.6	17005.9	23733.5	21776.5	19774.4	22310.3	25224.2	19855.3	22047.2	23689	19817.4	21309.7	21291.2	20498.4	22336.7	21216.6	20637.7	20504.2	22404	24440	19289.7	20731.4	23548.2	22260.7	24473.3	24839.4	23831.1	20109.8	25697.8	27893.2	26669.6	24214.9
127	M83T29	83.1433	29.4656	6.99528e-07	13946.3	21198.5	132498	68465.7	91215.2	107719	120870	10526.1	10768.4	124094	126578	139577	95967.9	235098	50733	23910.9	21140.1	14689.7	12992.2	7386.03	16976.4	4794.73	8606.26	13684.7	5955.76	10861.8	23446.4	12123.8	1958.65	11930	11527.7	11633.7	10470.9	4103.51	23974.8	6291.91	29400	20393.5	18185.8	24357.2	48737.1	13587.1	15555.4	18420.7	17982.3
128	M88T12	88.0904	11.769	7.13016e-07	3199.88	4540.29	3236.65	2101.67	2809.42	3550.52	1898.04	2291.35	1524.76	966.615	1321.55	2528.91	6809.12	655.995	536.256	7083.31	7698.16	5537.61	15.372	3225.53	4783.63	21.1917	370.025	5810.87	3697.75	4120.07	4765.9	2950.18	457.477	2797.38	3476.83	2292.85	2070.21	2287.06	6393	2526.09	6151.93	5337.47	4603.12	4153.17	4553.71	3176.06	2966.74	3311.46	6635.12
129	M70T29	70.1444	29.4687	8.42528e-07	13080.6	19840.7	122072	64846	86254.9	101645	113683	9485.63	10020.9	114787	119965	131445	90997.8	219627	45751	22094.9	20230.2	13976.2	12229.8	6835.73	15657.3	4824.01	7995.4	12426.6	5572.92	10746.3	21567.8	11368.9	1789.37	10880.5	11229.3	12800.1	9746.95	3889.02	22942.5	5824.31	26338.8	19254.8	16756.5	23405	45433.9	12514.1	14723.1	18352	16861.2
130	M56T29	56.1372	29.4683	8.89413e-07	12555.9	19012.5	114688	62088.7	82414.6	96906	107397	8976.22	9595.14	107977	113933	124404	86587.2	206593	43282.5	20543.2	20115.5	13218.4	10528.4	6549.11	15286.8	4539.85	7670.86	12683	5478.81	10035.1	20839.1	10412.5	2057.71	10739.3	11077.4	12658.6	9499.2	3902.23	21533.3	5756.43	25061.6	17999.6	16195.2	22364.5	43426.5	12049.7	14038	17411.7	16547.4
131	M69T20	69.1096	20.2307	1.99127e-06	85903.6	90280.4	117967	80216.5	75291.7	88087	94491.1	6486.02	10358.2	29311.5	17162.8	14325.7	15612.8	16268.6	88439.1	88171.9	90839.8	91870.9	85142.3	89517.8	81308.5	88160.7	81988.9	89326.5	74827.8	95060.7	72869.9	89767.7	82906.7	90210.6	76480	92272.4	77091.9	91817.9	99193.5	74244.3	89883.6	89915.8	84900.4	98161.5	75708.2	77934.2	80119.4	73816.8	108095
132	M208T5	208.065	5.05905	2.38925e-06	18813.2	17082.4	16356.3	13550.4	13656.9	13946.2	14667.6	3447.75	2775.63	13457.6	2966.09	3268.53	3651.34	3906.87	20727.2	20078.8	24890.2	20179.1	21066.5	21381.9	18598.6	18057.1	21155.4	27368.7	17011.2	14721.7	18223.3	17647.3	14231.9	16542.4	19109.9	14412.4	15993.7	14867	19426.4	17613.4	18547.1	20265.7	16153.1	15794.7	10891.6	16567.2	16775.4	17281.4	21172.1
133	M341T15	341.079	15.364	2.48648e-06	13948.1	12615.3	14476.5	19401.9	22898.8	24494.8	26045.7	2270.89	4345.81	6745.05	11384.2	11792.7	14964.8	11466.2	11653.2	13710.8	16780.7	15020.9	17918.3	12741.1	13948.1	13500.2	13623.4	15678.1	13340.9	11683.7	14882.2	15636.9	16378.5	15410.6	15806.2	11251.8	11369.8	8625.57	15901.7	10746.5	17218.2	18820.4	14692.1	757.08	9058.41	14116.8	10839.8	11656.1	16855.3
134	M104T27	104.102	26.6505	2.9369e-06	37813.2	39234.6	42709.3	31208.6	31310.9	52192.8	67136.9	13125	12448.2	27234.9	22348	20476.5	17625.3	20451.6	47226.4	59304.4	47802	49373.8	49931.5	56454.6	31615.5	43374.6	27061.8	38597.8	20749.2	42122.1	20833.7	43839.4	20002.1	41071.8	16597.8	44400	19034.5	36871	51571.4	14984.9	51586.9	43802.9	46149.2	40538.1	27827	23213	22073.9	15807.3	57098.1
135	M79T29	79.0975	28.6709	3.02655e-06	23620	26202.2	30625.5	26501	27062.4	28046.4	28512.7	1917.37	2486.15	3416.85	4707.98	4056.67	4061.1	5677.31	20381	26098.8	23561.7	21991.7	25054.3	27242	21546.6	23890.3	25348.6	21638.7	23210.2	23492.4	22064.5	25036.3	23569.4	23081.2	22347.7	25039.4	26677.4	21127.2	23762.4	26500.2	25345.2	27313.5	27325.6	26154.4	22654.5	28324.6	30348.9	29699.2	27572.3
136	M66T29	66.0984	28.6746	7.527e-06	24544.9	27667.5	31634.5	27267.6	28080.9	28320.5	28808.6	1734.55	2696.21	2562.61	5542.64	4896.84	4731.42	7236.3	21152.2	26882.6	25643.7	23534.7	26258.3	26542.3	23229.6	24885.6	26983.6	22608.7	24353	24954.4	23919.7	25487.8	22293.9	22975.5	24201.4	26611.9	25898.4	22481.7	24247.5	27868.2	26972.4	28881	29362.6	28260.8	23401.8	30161.5	31516.6	31483.1	29498.4
137	M88T35	88.0964	34.865	1.27658e-05	7152.33	11225.9	19349.4	18495.2	30826.5	27750.8	29766.3	1837.45	5113.24	12110.3	20570.1	42384.5	34310.4	36713.9	8555.46	7879.12	7267.04	11054.2	9322.17	6903.46	9456.76	5508.82	9205.26	7073.25	5400.61	5887.48	4777.12	6818.86	4711.75	7807.62	7089.49	7744	6924.29	3659.79	22025.4	4584.93	17445.6	16944.1	10670.4	9648.37	8163.79	8298.4	8462.11	6748.34	21008.1
138	M52T29	52.0982	28.6714	1.32629e-05	32000.1	35226.7	40861.3	34748.1	36290.3	37880.7	38372.3	2699.68	3092.36	4541.52	6563.03	5938.5	5965.71	8393.01	28879.2	36368.9	32264.1	29027.1	34897.2	37165.5	29289.2	31774.3	33664.6	28465.5	31550.4	31193.5	31320.6	33390.3	31613	31881.7	30133.4	33273.7	36076.9	27773.2	32646.4	36377.5	35273.3	37093.2	37225.1	35733.2	30923.3	37539.5	39934.7	39711.5	38028.4
139	M133T27	133.096	26.8378	1.41123e-05	13411.5	14312.2	19156	25287.3	17109	12327.9	13480	4871.61	7419.19	8391.82	9246.59	9915.55	6364.22	6648.17	7552.72	12634.4	10593.8	9716.99	13913.4	11553.5	11595.5	10384.3	6251.04	5628.79	10133	14206.3	12899.5	20028.4	15535.5	16432	21816.9	19758.5	22564.4	15030.2	13393.9	13579.1	12508.4	10454	14498.1	8723.77	8186.25	14059.2	14622.9	40498.1	17681
140	M71T28	71.0989	27.7562	1.55218e-05	23820.5	33478.1	32021.8	26091.3	22928.1	21569.9	17656.2	31172.8	22793	14246.7	31546.7	29053.6	34923.1	26286.5	41161.9	27027.3	111674	11972.8	10665.6	5364.56	12302.6	12287.3	7231.11	94416.9	5649.7	7981.98	68603.8	8866.06	9688.2	13011.5	7170.14	8129.05	9040.82	4164.07	38296.6	34903.4	19875.3	17080.2	15659.7	21709.3	62168.8	29155.5	14779.8	27204	30724.6
141	M45T15	45.101	15.217	3.45848e-05	301265	312044	258530	325709	289442	227518	230254	24225.1	56929	101331	112672	98039.5	49459.2	57888	266368	285242	300540	258282	268509	284509	289317	288646	317103	303011	322349	282108	323570	302918	350340	311563	312616	309862	344657	303787	280005	363924	289579	276970	291943	531721	301537	323298	321803	341010	276940
142	M43T5_1	43.1001	4.77372	4.81411e-05	80656.5	78405.7	116537	96877.1	109687	125966	112247	16532.4	15620.7	40498.8	54189.8	35809.9	35356.7	42442.2	45199.5	39045.5	66125.1	60243.4	85714.8	83178	81119.1	80716.4	92509.4	91731.8	82283.5	88099.3	90712.8	82306.4	99643.2	92761.7	78931.7	100767	77436.8	94604.3	44363.7	66730.5	74125.7	85028.8	88693.2	57432.6	83142.6	74281.9	74887	61218	59516.6
143	M283T7	283.081	6.97637	5.75869e-05	11167.5	7937.58	10026.9	11786.9	9227.45	9334.65	9975.53	1857.49	1213.55	1846.25	6018.55	1969.78	1830.93	1739.4	10888.2	10583.4	11174.6	14020.9	11119.8	10664	11704.8	9215.99	13183	13262.5	12779.1	10343.9	9407.23	12178.7	8320.54	12556.2	14499.2	8940.61	10553.6	7954.53	8734.56	7532.06	8333.41	9766.56	7908.72	7520.61	4963.1	7381.66	7693.97	7970.03	10059.4
144	M281T24	281.094	23.5934	0.000361349	4780.81	1829.62	3856.78	5283.62	4931.57	4101.02	4194.68	2944	1043.98	1324.33	4774.59	4243.51	3248.1	5369.56	1410.69	1476.18	1284.53	7546.09	7261.06	3092.18	7687.65	651.066	6275.27	3850.01	4882.81	4489.49	2817.26	8074.94	899.072	10133.8	8999.91	6866.26	5161.8	2756.08	2664.15	2206.94	1644.5	2449.2	1670.66	4719.85	1075.32	1581.67	581.43	1323.46	1228.4
145	M44T4	44.0903	3.78304	0.00044217	71853.1	72424.1	196582	63700.2	60544	66079.7	76011.7	12146.6	20431.4	465740	23067.2	24438.9	28822.6	40339	97734.6	78728.3	95147.2	69978.3	86110.7	74178.8	74123.7	73867.3	80746.7	76437.6	73512.1	59585.2	70937.9	69404.6	62770.6	67182.3	59577.5	54618.1	59410.1	53010.7	104838	61155	81494.8	104930	70707.1	87026.4	56461	61153.2	57172.3	62387	112886
146	M58T5	58.099	4.78835	0.0429723	38606.7	37362	37794.6	36274.4	41032.6	49512.8	45082.1	9200.96	8769.41	12727.6	22998.7	14984	12825	17334.6	18176.2	18380.3	31361.8	27320.5	40776.1	41909.7	36984.1	37756.5	46133.3	44616.9	38872.7	41280	38578.5	45050.3	41923.8	50337.5	35664.3	54784.6	38869.7	43356.6	18241.4	30576.1	34020.8	40440.3	42672.6	30099.8	33912.1	35427.7	35493.1	27646.6	27825.7
147	M281T20	281.093	19.6481	0.298747	20225	20885.3	14995.1	27334.5	24008.7	21551.3	25098	8072.87	9067.3	5193.16	21225.8	15582.8	17356.2	28761.8	13924.4	18269.5	21874.2	17866.4	39619.9	14629	26818.9	10443.1	13546.1	29086.2	16843.9	23624.9	23742.1	22097.4	12142.9	35739.4	12675.8	24478.3	15448.6	11628.6	32413.4	20030.5	23537.5	32921.2	25771.4	39131	12093	20700.2	10154.6	17784.6	21473.1
148	M73T20	73.097	19.642	0.300086	12236.5	14344.3	13132.4	24490.8	22210.3	19079	22663.2	6614.32	7261.84	4968.94	20185.3	16770	17867.5	29657	6596.63	11424.9	12456.7	9086.26	26858.2	5899.03	19088.3	4151.04	5851.21	12593.1	9465.55	16454.6	14763.9	15366.2	9581.64	26095	4726.43	18157	10748.5	5366.8	22964.1	11083.5	16668.9	24800.4	18768.5	28084.2	9615.92	14992.8	6571.73	11328.8	13580.1
149	M209T5	209.051	5.06655	0.851965	7956.99	7734.18	8107.15	8617.45	8227.43	8267.4	8609.43	1501.75	1042.41	3072.67	2665.58	2299.2	2348.98	2414.06	9941.33	9040.82	11045.7	8224.77	8546.74	7550.83	7508.68	7497.35	8771.07	11148.4	6688.78	5851.51	8525.08	7317.37	6820.44	6897.31	8377.93	6028.58	6685.91	6671.25	8570.45	7884.75	8239.39	8825.63	7192.09	6957.97	5020.86	7574.18	7745.52	8603.6	9242.37
[truncated: 109 more columns]
